# Supplementary material for: The survival of survival auditions: The effects of cultural memes in the Korean TV broadcasting industry
Source: PLoS One. 2025 Mar 5;20(3):e0318193. doi: 10.1371/journal.pone.0318193 (PMC11882093; doi:10.1371/journal.pone.0318193)
Supplement: S1 File — (XLSX) [file pone.0318193.s001.xlsx]

## Sheet: Master
			Y	Y	period	pop	econ	poli	accnumber	comp			days	episodes	ratio	license	categories			ment	broad	cable	debut	reward
Name	Reproduction	Spin-off	Survival	# of Repro	year	population	recession	political	acc.competition	competition	release date	close date	release days	episodes	ratio	license	categories	code	music_dum	ment	broad	cable	debut	reward	others	rate
D.O.B	0	0	0	0	2016	8.52714	8	0	99	14	2016-05-11	2016-06-29	50	8	6.25	0	음악	12	1	#REF!	0	1	1	0	0	0
Dream Survival S.C.O.U.T	1	0	1	1	2006	8.49126	0	0	1	3	2006-07-31	2006-09-04	36	6	6	0	창업	14	0	#REF!	0	1	0	1	0	0
Dream Survival S.C.O.U.T 시즌2	0	0	0	0	2006	8.49126	0	0	2	3	2006-10-09	2006-11-13	36	6	6	0	창업	14	0	#REF!	0	1	1	1	0	0
Made in U	0	0	0	0	2012	8.51899	4	0	30	19	2012-01-07	2012-05-13	128	20	6.4	0	음악	12	1	#REF!	0	0	1	1	1	0.328875
MIX & MATCH	0	0	0	0	2014	8.52437	6	0	77	15	2014-09-11	2014-11-06	57	9	6.33333	0	음악	12	1	#REF!	0	1	1	0	0	0.6715
NO MERCY	0	0	0	0	2014	8.52437	6	0	81	15	2014-12-10	2015-02-11	64	10	6.4	0	음악	12	1	#REF!	0	1	1	0	0	0
SIXTEEN	0	0	0	0	2015	8.52576	7	0	84	11	2015-05-05	2015-07-07	64	10	6.4	0	음악	12	1	#REF!	0	1	1	0	0	0.574
Stray Kids	0	0	0	0	2017	8.52714	9	1	114	12	2017-10-17	2017-12-19	64	10	6.4	0	음악	12	1	#REF!	0	1	1	0	0	0
TOP밴드	1	0	1	2	2011	8.51519	3	0	16	15	2011-06-04	2011-10-15	134	20	6.7	0	음악	12	1	#REF!	1	0	0	1	0	4.29
TOP밴드 2	1	0	1	1	2012	8.51899	4	0	37	19	2012-05-05	2012-10-13	162	20	8.1	0	음악	12	1	#REF!	1	0	1	1	0	2
TOP밴드 3	0	0	0	0	2015	8.52576	7	0	92	11	2015-10-03	2015-12-11	70	11	6.36364	0	음악	12	1	#REF!	1	0	0	1	0	1.64545
WANNA B	0	0	0	0	2017	8.52714	9	1	118	12	2017-11-30	2018-03-29	120	16	7.5	0	콘텐츠	16	0	#REF!	0	0	0	1	1	0.601143
WIN	0	0	0	0	2013	8.52198	5	0	58	17	2013-08-23	2013-10-25	64	10	6.4	0	음악	12	1	#REF!	0	1	1	0	0	1.121
겁없는 녀석들	0	0	0	0	2017	8.52714	9	1	117	12	2017-11-11	2017-12-29	49	8	6.125	0	격투기	1	0	#REF!	1	0	1	1	0	1.65
고등래퍼	1	0	1	1	2017	8.52714	9	1	108	12	2017-02-10	2017-03-31	50	8	6.25	0	음악	12	1	#REF!	0	1	1	1	0	1.125
글로벌 슈퍼 아이돌	0	0	0	0	2012	8.51899	4	0	38	19	2012-05-17	2012-08-09	85	15	5.66667	0	음악	12	1	#REF!	0	1	0	1	0	0
기적의 오디션	0	0	0	0	2011	8.51519	3	0	19	15	2011-06-24	2011-10-14	113	17	6.64706	0	연기	9	0	#REF!	1	0	1	1	0	5.56471
꿈꾸는 광고 제작소	0	0	0	0	2012	8.51899	4	0	40	19	2012-06-12	2012-07-24	43	7	6.14286	0	콘텐츠	16	0	#REF!	0	1	1	1	0	0
내 생애 마지막 오디션	0	0	0	0	2012	8.51899	4	0	44	19	2012-09-28	2013-01-25	120	17	7.05882	0	음악	12	1	#REF!	1	0	1	0	0	4.26471
대한민국 창업프로젝트 천지창조	0	0	0	0	2014	8.52437	6	0	70	15	2014-04-26	2014-07-05	71	10	7.1	0	창업	14	0	#REF!	1	0	0	1	0	3.98
댄싱9	1	0	1	2	2013	8.52198	5	0	55	17	2013-07-20	2013-10-05	78	12	6.5	0	댄스	2	0	#REF!	0	1	1	1	0	1.12317
댄싱9 시즌2	1	0	1	1	2014	8.52437	6	0	73	15	2014-06-13	2014-08-15	64	10	6.4	0	댄스	2	0	#REF!	0	1	1	1	0	1.2061
데블스 런웨이	0	0	0	0	2016	8.52714	8	0	94	14	2016-01-09	2016-03-26	78	11	7.09091	0	모델	5	0	#REF!	0	1	1	1	0	0
도전 수퍼모델코리아 시즌1	1	0	1	4	2010	8.51077	2	0	10	5	2010-09-18	2010-12-11	85	13	6.53846	1	모델	5	0	#REF!	0	1	1	1	0	1.4844
도전 수퍼모델코리아 시즌2	1	0	1	3	2011	8.51519	3	0	21	15	2011-07-09	2011-10-01	85	12	7.08333	1	모델	5	0	#REF!	0	1	1	1	0	0
도전 수퍼모델코리아 시즌3	1	0	1	2	2012	8.51899	4	0	42	19	2012-07-21	2012-10-27	99	13	7.61538	1	모델	5	0	#REF!	0	1	1	1	0	0.676455
도전 수퍼모델코리아 시즌4	1	0	1	1	2013	8.52198	5	0	57	17	2013-08-15	2013-11-07	85	11	7.72727	1	모델	5	0	#REF!	0	1	1	1	0	1.33333
도전 수퍼모델코리아 시즌5	0	0	0	0	2014	8.52437	6	0	75	15	2014-08-16	2014-11-01	78	12	6.5	1	모델	5	0	#REF!	0	1	1	1	0	0
디자인 서바이벌 K-Design	0	0	0	0	2013	8.52198	5	0	63	17	2013-11-07	2013-12-26	50	8	6.25	0	디자인	3	0	#REF!	0	1	0	1	0	0.365
마법의 왕	0	0	0	0	2012	8.51899	4	0	35	19	2012-04-21	2012-05-05	15	3	5	0	마술	4	0	#REF!	0	1	0	0	0	0.531
마스터셰프 코리아	1	1	1	3	2012	8.51899	4	0	36	19	2012-04-27	2012-07-20	85	13	6.53846	1	요리	11	0	#REF!	0	1	0	1	0	0.688143
마스터셰프 코리아 2	1	0	1	2	2013	8.52198	5	0	53	17	2013-05-10	2013-08-02	85	13	6.53846	1	요리	11	0	#REF!	0	1	0	1	0	1.6225
마스터셰프 코리아 3	1	0	1	1	2014	8.52437	6	0	71	15	2014-05-10	2014-08-02	85	13	6.53846	1	요리	11	0	#REF!	0	1	1	1	0	0.874182
마스터셰프 코리아 4	0	0	0	0	2016	8.52714	8	0	97	14	2016-03-03	2016-05-19	78	12	6.5	1	요리	11	0	#REF!	0	1	0	1	0	0.513667
마이돌	0	0	0	0	2012	8.51899	4	0	34	19	2012-04-12	2012-05-31	50	8	6.25	0	음악	12	1	#REF!	0	1	1	0	0	0
모모랜드를 찾아서	0	0	0	0	2016	8.52714	8	0	103	14	2016-07-22	2016-09-16	57	9	6.33333	0	음악	12	1	#REF!	0	1	1	0	0	0
미라클 코리아	0	0	0	0	2013	8.52198	5	0	51	17	2013-02-11	2013-05-31	110	15	7.33333	0	탤런트	17	0	#REF!	0	0	0	1	1	0.983385
믹스나인	0	0	0	0	2017	8.52714	9	1	116	12	2017-10-29	2018-01-26	90	14	6.42857	0	음악	12	1	#REF!	0	0	1	0	1	1.07857
보이스 코리아	1	1	1	2	2012	8.51899	4	0	32	19	2012-02-10	2012-05-11	92	14	6.57143	1	음악	12	1	#REF!	0	1	0	1	0	2.83571
보이스 코리아2	0	0	1	1	2013	8.52198	5	0	52	17	2013-02-22	2013-05-31	99	16	6.1875	1	음악	12	1	#REF!	0	1	1	1	0	2.944
보이스 코리아 키즈	0	0	1	0	2013	8.52198	5	0	49	17	2013-01-04	2013-02-01	29	5	5.8	1	음악	12	1	#REF!	0	1	1	1	0	2.78125
부자의 탄생	1	0	1	1	2011	8.51519	3	0	20	15	2011-07-08	2011-08-05	29	12	2.41667	0	창업	14	0	#REF!	0	1	1	1	0	1.6
부자의 탄생 시즌2	0	0	0	0	2011	8.51519	3	0	27	15	2011-11-10	2011-12-22	43	7	6.14286	0	창업	14	0	#REF!	0	1	1	1	0	0
브레인 빅뱅	0	0	0	0	2011	8.51519	3	0	28	15	2011-11-18	2012-01-06	50	8	6.25	0	창업	14	0	#REF!	1	0	0	1	0	0
비디오 서바이벌 디렉터스 1기	1	0	1	1	2011	8.51519	3	0	25	15	2011-10-15	2011-12-10	57	9	6.33333	0	콘텐츠	16	0	#REF!	0	1	1	1	0	0
비디오 서바이벌 디렉터스 2기	0	0	0	0	2012	8.51899	4	0	45	19	2012-10-07	2012-11-25	50	8	6.25	0	콘텐츠	16	0	#REF!	0	1	0	1	0	0
서바이벌 OST KING	0	0	0	0	2014	8.52437	6	0	67	15	2014-03-02	2014-03-16	15	3	5	0	음악	12	1	#REF!	0	1	1	0	0	0
소년24	0	0	0	0	2016	8.52714	8	0	102	14	2016-06-18	2016-08-06	50	8	6.25	0	음악	12	1	#REF!	0	1	1	0	0	0.625
소리의 신	0	0	0	0	2013	8.52198	5	0	59	17	2013-09-29	2013-11-03	36	6	6	0	음악	12	1	#REF!	0	0	0	1	1	0
쇼 미 더 머니	1	0	1	5	2012	8.51899	4	0	41	19	2012-06-22	2012-08-10	50	8	6.25	0	음악	12	1	#REF!	0	1	0	1	0	0.296
쇼 미 더 머니2	1	0	1	4	2013	8.52198	5	0	54	17	2013-06-07	2013-08-02	57	9	6.33333	0	음악	12	1	#REF!	0	1	0	1	0	0
쇼 미 더 머니3	1	1	1	3	2014	8.52437	6	0	74	15	2014-07-03	2014-09-04	64	10	6.4	0	음악	12	1	#REF!	0	1	1	1	0	1.16256
쇼 미 더 머니4	1	1	1	2	2015	8.52576	7	0	85	11	2015-06-26	2015-09-04	71	10	7.1	0	음악	12	1	#REF!	0	1	1	1	0	2.0093
쇼 미 더 머니5	1	1	1	1	2016	8.52714	8	0	100	14	2016-05-13	2016-07-15	64	10	6.4	0	음악	12	1	#REF!	0	1	0	1	0	2.152
쇼 미 더 머니6	1	1	1	1	2017	8.52714	9	1	110	12	2017-06-30	2017-09-01	64	10	6.4	0	음악	12	1	#REF!	0	1	1	1	0	2.28
슈퍼 앱 코리아	0	0	0	0	2011	8.51519	3	0	22	15	2011-08-11	2011-09-29	50	8	6.25	0	앱개발	8	0	#REF!	0	1	1	1	0	0
슈퍼 챌린저 코리아	0	0	0	0	2012	8.51899	4	0	47	19	2012-10-26	2012-12-14	50	8	6.25	0	취업	15	0	#REF!	0	1	1	1	0	0
슈퍼독	0	0	0	0	2013	8.52198	5	0	61	17	2013-10-26	2013-12-28	64	10	6.4	0	모델	5	0	#REF!	1	0	0	1	0	3.68
슈퍼디바 2012	0	0	0	0	2012	8.51899	4	0	33	19	2012-03-23	2012-05-25	64	12	5.33333	0	음악	12	1	#REF!	0	1	1	1	0	0.6933
슈퍼스타 서바이벌	0	0	0	0	2006	8.49126	0	0	0	3	2006-03-18	2006-05-20	64	10	6.4	0	음악	12	1	#REF!	1	0	1	0	0	5.14444
슈퍼스타K	1	0	1	7	2009	8.50613	1	0	4	5	2009-07-24	2009-10-09	78	12	6.5	0	음악	12	1	#REF!	0	1	1	1	0	5.05642
슈퍼스타K 2016	1	0	1	6	2016	8.52714	8	0	105	14	2016-09-22	2016-12-08	78	14	5.57143	0	음악	12	1	#REF!	0	1	1	1	0	10.1286
슈퍼스타K2	1	0	1	5	2010	8.51077	2	0	9	5	2010-07-23	2010-11-05	106	14	7.57143	0	음악	12	1	#REF!	0	1	1	1	0	11.8214
슈퍼스타K3	1	0	1	4	2011	8.51519	3	0	23	15	2011-08-12	2011-11-11	92	15	6.13333	0	음악	12	1	#REF!	0	1	1	1	0	8.65333
슈퍼스타K4	1	0	1	3	2012	8.51899	4	0	43	19	2012-08-17	2012-11-23	99	15	6.6	0	음악	12	1	#REF!	0	1	1	1	0	5.89333
슈퍼스타K5	1	0	1	2	2013	8.52198	5	0	56	17	2013-08-09	2013-11-15	99	14	7.07143	0	음악	12	1	#REF!	0	1	1	1	0	4.43571
슈퍼스타K6	1	0	1	1	2014	8.52437	6	0	76	15	2014-08-23	2014-11-22	92	14	6.57143	0	음악	12	1	#REF!	0	1	1	1	0	1.56425
슈퍼스타K7	0	0	0	0	2015	8.52576	7	0	89	11	2015-08-20	2015-11-19	92	12	7.66667	0	음악	12	1	#REF!	0	1	1	1	0	1.54167
슈퍼아이돌 시즌1	1	0	1	1	2015	8.52576	7	0	87	11	2015-07-14	2015-10-13	92	12	7.66667	0	음악	12	1	#REF!	0	1	1	0	0	0
슈퍼아이돌 시즌2	0	0	0	0	2016	8.52714	8	0	98	14	2016-03-08	2016-05-31	85	13	6.53846	0	음악	12	1	#REF!	0	1	1	0	0	0
스타 오디션 위대한 탄생 1	1	0	1	2	2010	8.51077	2	0	11	5	2010-11-05	2011-06-03	211	27	7.81481	0	음악	12	1	#REF!	1	0	0	1	0	16.1926
스타 오디션 위대한 탄생 2	1	0	1	1	2011	8.51519	3	0	24	15	2011-09-09	2012-04-20	225	31	7.25806	0	음악	12	1	#REF!	1	0	0	1	0	13.3677
스타 오디션 위대한 탄생 3	0	0	0	0	2012	8.51899	4	0	46	19	2012-10-19	2013-03-01	134	20	6.7	0	음악	12	1	#REF!	1	0	1	1	0	8.01
스타메이킹 서바이벌 황금마이크	0	0	0	0	2010	8.51077	2	0	12	5	2010-12-22	2011-01-12	22	4	5.5	0	취업	15	0	#REF!	0	1	1	1	0	0
아이돌 리부팅 프로젝트 - 더 유닛	0	0	0	0	2017	8.52714	9	1	115	12	2017-10-28	2018-02-10	106	28	3.78571	0	음악	12	1	#REF!	1	0	1	0	0	3.25714
아이돌학교	0	0	0	0	2017	8.52714	9	1	111	12	2017-07-13	2017-09-29	79	11	7.18182	0	음악	12	1	#REF!	0	1	1	0	0	0.634
아이엠셰프	0	0	0	0	2017	8.52714	9	1	119	12	2017-12-10	2018-02-11	64	10	6.4	0	요리	11	0	#REF!	0	0	1	1	1	0.824
아트 스타 코리아	0	0	0	0	2014	8.52437	6	0	69	15	2014-03-30	2014-06-22	85	12	7.08333	1	미술	6	0	#REF!	0	1	1	1	0	0
언프리티 랩스타	1	0	1	2	2015	8.52576	7	0	83	11	2015-01-29	2015-03-26	57	8	7.125	0	음악	12	1	#REF!	0	1	1	0	0	2.42743
언프리티 랩스타2	1	0	1	1	2015	8.52576	7	0	91	11	2015-09-11	2015-11-13	64	10	6.4	0	음악	12	1	#REF!	0	1	1	0	0	1.4729
언프리티 랩스타3	0	0	0	0	2016	8.52714	8	0	104	14	2016-07-29	2016-09-30	64	10	6.4	0	음악	12	1	#REF!	0	1	1	0	0	1.2391
열혈기자	0	0	0	0	2009	8.50613	1	0	5	5	2009-08-18	2009-10-20	64	10	6.4	0	취업	15	0	#REF!	0	1	1	1	0	0
예스셰프	1	0	1	1	2009	8.50613	1	0	7	5	2009-09-25	2009-12-11	78	12	6.5	0	요리	11	0	#REF!	0	1	1	1	0	1.068
예스셰프 시즌2	0	0	0	0	2011	8.51519	3	0	17	15	2011-06-04	2011-08-20	78	11	7.09091	0	요리	11	0	#REF!	0	1	0	1	0	1.22633
우리들의 일밤: 신입사원	0	0	0	0	2011	8.51519	3	0	14	15	2011-03-06	2011-06-26	113	16	7.0625	0	취업	15	0	#REF!	1	0	1	0	0	6.3
위키드	0	0	0	0	2016	8.52714	8	0	96	14	2016-02-18	2016-04-07	50	8	6.25	0	음악	12	1	#REF!	0	1	1	1	0	0.7764
일요일이 좋다: K팝 스타	1	0	1	5	2011	8.51519	3	0	29	15	2011-12-04	2012-04-29	148	22	6.72727	0	음악	12	1	#REF!	1	0	1	1	0	15.4273
일요일이 좋다: K팝 스타 시즌 2	1	0	1	4	2012	8.51899	4	0	48	19	2012-11-18	2013-04-14	148	21	7.04762	0	음악	12	1	#REF!	1	0	1	1	0	12.6857
일요일이 좋다: K팝 스타 시즌 3	1	0	1	3	2013	8.52198	5	0	65	17	2013-11-24	2014-04-13	141	21	6.71429	0	음악	12	1	#REF!	1	0	1	1	0	10.6714
일요일이 좋다: K팝 스타 시즌 4	1	0	1	2	2014	8.52437	6	0	80	15	2014-11-23	2015-04-19	148	21	7.04762	0	음악	12	1	#REF!	1	0	1	1	0	11.95
일요일이 좋다: K팝 스타 시즌 5	1	0	1	1	2015	8.52576	7	0	93	11	2015-11-22	2016-04-10	141	21	6.71429	0	음악	12	1	#REF!	1	0	1	1	0	12.419
일요일이 좋다: K팝 스타 시즌 6	0	0	0	0	2016	8.52714	8	0	107	14	2016-11-20	2017-04-09	141	40	3.525	0	음악	12	1	#REF!	1	0	1	1	0	13.975
창업스타	0	0	0	0	2015	8.52576	7	0	86	11	2015-07-03	2015-08-28	57	9	6.33333	0	창업	14	0	#REF!	1	0	0	0	0	2.0625
창조 오디션: 300초의 승부	0	0	0	0	2014	8.52437	6	0	82	15	2014-12-18	2014-12-18	1	1	1	0	창업	14	0	#REF!	0	1	0	0	0	0
카라 프로젝트 - 카라 더 비기닝	0	0	0	0	2014	8.52437	6	0	72	15	2014-05-27	2014-07-01	36	6	6	0	음악	12	1	#REF!	0	1	0	1	0	0
코리아 갓 탤런트	1	0	1	1	2011	8.51519	3	0	18	15	2011-06-04	2011-08-21	79	12	6.58333	1	탤런트	17	0	#REF!	0	1	0	1	0	2.861
코리아 갓 탤런트 2	0	0	0	0	2012	8.51899	4	0	39	19	2012-06-01	2012-07-27	57	12	4.75	1	탤런트	17	0	#REF!	0	1	0	1	0	1.56383
크리에이티브 코리아	0	0	0	0	2013	8.52198	5	0	60	17	2013-10-11	2013-11-30	51	8	6.375	0	창업	14	0	#REF!	0	1	0	1	0	0
탐스머슬	0	0	0	0	2017	8.52714	9	1	113	12	2017-08-13	2017-08-27	15	3	5	0	모델	5	0	#REF!	0	0	1	0	1	0
탑 디자이너	1	0	1	1	2013	8.52198	5	0	50	17	2013-01-10	2013-03-28	78	12	6.5	0	디자인	3	0	#REF!	0	1	0	1	0	0
탑 디자이너 2013	0	0	0	0	2013	8.52198	5	0	64	17	2013-11-09	2013-12-28	50	8	6.25	0	디자인	3	0	#REF!	0	0	0	1	1	0.974
트로트 엑스	0	0	0	0	2014	8.52437	6	0	68	15	2014-03-21	2014-06-06	78	10	7.8	0	음악	12	1	#REF!	0	1	0	1	0	0.769714
팬텀싱어	1	0	1	1	2016	8.52714	8	0	106	14	2016-11-11	2017-01-27	78	12	6.5	0	음악	12	1	#REF!	0	0	0	1	1	1.6
팬텀싱어 2	0	0	0	0	2017	8.52714	9	1	112	12	2017-08-01	2017-11-03	95	13	7.30769	0	음악	12	1	#REF!	0	0	1	1	1	3.85385
펜타곤 메이커	0	0	0	0	2016	8.52714	8	0	101	14	2016-05-17	2016-07-19	64	10	6.4	0	음악	12	1	#REF!	0	1	1	1	0	0
포토그래퍼	0	0	0	0	2009	8.50613	1	0	6	5	2009-08-27	2009-10-29	64	10	6.4	0	사진	7	0	#REF!	0	1	0	1	0	0
프로듀스 101	1	0	1	1	2016	8.52714	8	0	95	14	2016-01-22	2016-04-01	71	11	6.45455	0	음악	12	1	#REF!	0	1	1	1	0	3.01818
프로듀스 101 시즌 2	1	0	1	4	2017	8.52714	9	1	109	12	2017-04-07	2017-06-16	71	11	6.45455	0	음악	12	1	#REF!	0	1	1	1	0	2.97273
프로젝트 런웨이 코리아	1	0	1	3	2009	8.50613	1	0	3	5	2009-02-07	2009-04-18	71	11	6.45455	1	디자인	3	0	#REF!	0	1	1	0	0	1.14
프로젝트 런웨이 코리아 시즌2	1	0	1	2	2010	8.51077	2	0	8	5	2010-01-30	2010-04-17	78	12	6.5	1	디자인	3	0	#REF!	0	1	1	1	0	2.125
프로젝트 런웨이 코리아 시즌3	1	0	1	1	2011	8.51519	3	0	13	15	2011-01-29	2011-04-16	78	12	6.5	1	디자인	3	0	#REF!	0	1	1	0	0	1.44638
프로젝트 런웨이 코리아 시즌4	0	1	1	1	2012	8.51899	4	0	31	19	2012-01-28	2012-04-21	85	13	6.53846	1	디자인	3	0	#REF!	0	1	1	0	0	0.802714
헤드라이너	1	0	1	0	2015	8.52576	7	0	90	11	2015-09-08	2015-10-13	36	6	6	0	음악	12	1	#REF!	0	1	1	1	0	0
황금의 펜타곤	1	0	1	2	2013	8.52198	5	0	62	17	2013-10-26	2013-12-28	64	10	6.4	0	창업	14	0	#REF!	1	0	1	1	0	4.05
황금의 펜타곤 시즌2	1	0	1	1	2014	8.52437	6	0	79	15	2014-10-26	2014-12-28	64	10	6.4	0	창업	14	0	#REF!	1	0	1	1	0	4.09
황금의 펜타곤 시즌3	0	0	0	0	2015	8.52576	7	0	88	11	2015-07-26	2015-10-03	70	10	7	0	창업	14	0	#REF!	1	0	1	1	0	2.38
																							1	0
